# Supplementary material for: An Assessment of Metallothionein–Cadmium Binding in Rat Uterus after Subchronic Exposure Using a Long–Term Observation Model
Source: Int J Mol Sci. 2022 Dec 2;23(23):15154. doi: 10.3390/ijms232315154 (PMC9738218; doi:10.3390/ijms232315154)
Supplement: Supplementary file 1 [file ijms-23-15154-s001.zip]

Archive with 1 entries (1 files):
- ijms-2052610-supplementary.docx
